# Supplementary material for: Trip12, a HECT domain E3 ubiquitin ligase, targets Sox6 for proteasomal degradation and affects fiber type-specific gene expression in muscle cells
Source: Skelet Muscle. 2013 May 10;3:11. doi: 10.1186/2044-5040-3-11 (PMC3666947; doi:10.1186/2044-5040-3-11)
Supplement: Additional file 1: Table S1 — siRNAs, PrimeTime qPCR Assays, and TaqMan Gene Expression Assay used in the experiments. [file 2044-5040-3-11-S1.xlsx]

## Sheet: Sheet1
siRNAs (pre-designed DsiRNAs from Integrated DNA Technologies)
Gene symbol	Catalog #
EGFP	EGFP-S1 DS Positive Control
Trip12	MMC.RNAI.N133975.12.1
Psmd1	MMC.RNAI.N027357.12.3
PrimeTime qPCR Assays (from Integrated DNA Technologies)
Gene symbol	Catalog #
Actb	Mm.PT.51.5885043.g
Huwe1	Mm.PT.47.6599875
Myh4	Mm.PT.51.6500804
Myh7	Mm.PT.47.8913378
Psmd1	Mm.PT.51.12522649
Tbp	Mm.PT.49a.10867035
Trip12	Mm.PT.47.10978045
TaqMan Gene Expression Assay (from Applied Biosystems)
Gene symbol	Catalog #
Gapdh	Mm99999915_g1
Myog	Mm00446194_m1
Sox6	Mm00488393_m1
